# Supplementary material for: Melatonin Induces Apoptosis and Modulates Cyclin Expression and MAPK Phosphorylation in Pancreatic Stellate Cells Subjected to Hypoxia
Source: Int J Mol Sci. 2021 May 24;22(11):5555. doi: 10.3390/ijms22115555 (PMC8197391; doi:10.3390/ijms22115555)
Supplement: Supplementary file 1 [file ijms-22-05555-s001.zip]

Archive with 2 entries (2 files):
- Legend to Figure S1.pdf
- Supplementary material.pdf
